# Supplementary material for: Depletion of SMN protein in mesenchymal progenitors impairs the development of bone and neuromuscular junction in spinal muscular atrophy
Source: eLife. 2024 Feb 6;12:RP92731. doi: 10.7554/eLife.92731 (PMC10945524; doi:10.7554/eLife.92731)
Supplement: Figure 2—source data 1. [file elife-92731-fig2-data1.zip]

Archive with 5 entries (5 files):
- Figure 2G_Cre.tif
- Figure 2G_Smn1 D7.tif
- Figure 2G_Smn1 F7.tif
- Figure 2I_anti-alpha-tubulin.Tif
- Figure 2I_anti-SMN.Tif
